# Supplementary material for: Exploring the Biosafety Potential of Haberlea rhodopensis Friv. In Vitro Culture Total Ethanol Extract: A Comprehensive Assessment of Genotoxicity, Mitotoxicity, and Cytotoxicity for Therapeutic Applications
Source: Cells. 2024 Jun 28;13(13):1118. doi: 10.3390/cells13131118 (PMC11240332; doi:10.3390/cells13131118)
Supplement: Supplementary file 1 [file cells-13-01118-s001.zip]

Archive with 1 entries (1 files):
- cells-3002490-supplementary.pdf
